# Supplementary material for: Identification of m6A-Related lncRNA to Predict the Prognosis of Patients with Hepatocellular Carcinoma
Source: Biomed Res Int. 2022 May 9;2022:4169150. doi: 10.1155/2022/4169150 (PMC9112178; doi:10.1155/2022/4169150)
Supplement: Supplementary 1 — Supplementary file 1 differentially expressed m6A-related lncRNAs in CGA. [file 4169150.f1.txt]

Differentially expressed m6A-related lncRNAs in TCGA
gene name	logFC	AveExpr	t	P.Value	adj.P.Val	B
B4GALT1-AS1	-3.165362958	1.851372843	-18.50375059	2.02E-56	4.44E-53	117.3058824
AC099508.2	-2.958298922	0.928030911	-17.61435945	1.80E-52	2.63E-49	108.2307034
AC010280.2	-5.237887374	1.519692122	-17.28716854	5.02E-51	5.50E-48	104.9082983
AC015908.3	-3.811546843	2.340484923	-16.67127122	2.57E-48	2.50E-45	98.68441417
AC009159.3	-2.141425665	1.339003518	-16.11068187	7.20E-46	6.32E-43	93.06019137
AL161740.1	-1.508335021	0.747041147	-15.61043388	1.06E-43	7.76E-41	88.08035568
LINC01093	-58.62117761	11.72842148	-15.46956666	4.30E-43	2.90E-40	86.68549417
AL359076.1	-2.542161692	2.261138884	-14.68129957	1.01E-39	6.32E-37	78.94850481
PCDH9-AS2	-1.226404015	0.262376325	-14.62767385	1.70E-39	9.95E-37	78.42673195
HAO2-IT1	-1.342351537	0.437055713	-14.4061685	1.47E-38	8.05E-36	76.27821855
AC068338.2	-1.607550447	1.647622649	-12.22605474	1.22E-29	3.69E-27	55.82377182
AL161668.4	-7.461547303	3.462585332	-11.96158445	1.33E-28	3.66E-26	53.4442282
LINC01612	-3.65457212	0.842227683	-11.92830339	1.80E-28	4.79E-26	53.14659138
AC004540.2	-2.651565316	0.852273419	-11.52056847	6.81E-27	1.66E-24	49.53427353
AC129507.2	-2.152556177	1.442176949	-11.26107803	6.65E-26	1.47E-23	47.26946154
AC119424.1	-1.901620163	0.908630207	-11.02743353	5.05E-25	1.01E-22	45.25407274
AC010336.2	-1.266632166	0.837316144	-10.63750183	1.42E-23	2.64E-21	41.94325199
AC007298.2	-1.582558156	0.769572451	-10.48844438	4.97E-23	9.09E-21	40.69573932
AL031775.2	-1.198151267	1.366792387	-10.38503038	1.18E-22	2.12E-20	39.83630354
AC020978.4	-5.494466208	2.913157725	-10.1542568	8.02E-22	1.33E-19	37.93678688
CDC37L1-DT	-1.424717808	1.432264152	-9.889817372	6.97E-21	1.11E-18	35.79223419
LINC00885	-1.367859251	0.563038578	-9.472125778	1.97E-19	2.66E-17	32.47761941
AP006216.2	-3.38573881	1.935494604	-9.378861577	4.11E-19	5.23E-17	31.75011972
AL691432.2	-1.286809458	1.831518133	-8.905518564	1.59E-17	1.70E-15	28.13187692
DHRS4-AS1	-5.466174948	6.664733364	-8.65205666	1.07E-16	9.98E-15	26.24703963
AC015922.3	-1.064470243	0.880088118	-8.2746542	1.70E-15	1.41E-13	23.51166448
AC006333.2	-1.066716982	2.020026541	-8.169492481	3.62E-15	2.89E-13	22.76506611
FAM99B	-4.560200431	2.474470172	-7.98951872	1.30E-14	9.79E-13	21.50351828
HNF4A-AS1	-9.09715096	7.358290017	-7.873560183	2.93E-14	2.11E-12	20.70167555
AC009093.5	-1.716622776	1.013163934	-7.858377181	3.26E-14	2.33E-12	20.59733104
AC243836.1	-1.488683595	1.371318658	-7.840830829	3.68E-14	2.59E-12	20.47693141
AC092171.2	2.326091728	2.682394114	7.581933647	2.18E-13	1.38E-11	18.72396915
AL080248.1	-4.27830561	4.31777233	-7.350627433	1.03E-12	5.99E-11	17.1957903
AC090912.1	-1.234676274	1.68790923	-7.336713589	1.13E-12	6.52E-11	17.10502785
AL158206.1	-1.12399582	1.421607604	-7.184893807	3.06E-12	1.66E-10	16.12337075
AC112206.2	-3.184900623	1.656609778	-7.158370831	3.64E-12	1.95E-10	15.95351908
AC010719.1	1.486986155	1.675611483	7.151409726	3.81E-12	2.03E-10	15.90902206
AC004832.5	-1.485483466	1.355175071	-7.073930976	6.29E-12	3.27E-10	15.41605632
AC132938.3	-1.489350399	2.647648575	-6.855212069	2.53E-11	1.22E-09	14.04740414
AC025181.2	-1.422923802	2.924081962	-6.799172082	3.60E-11	1.71E-09	13.70225007
LINC02362	-4.1972347	3.140000956	-6.77656021	4.15E-11	1.93E-09	13.56362574
AC018653.3	-1.113570026	2.188673828	-6.631135233	1.02E-10	4.41E-09	12.68099075
AC012640.2	-1.302633419	2.477130618	-6.598387572	1.25E-10	5.26E-09	12.48437379
AC116025.1	-1.208222009	0.799199047	-6.585506076	1.35E-10	5.66E-09	12.40725014
AGAP1-IT1	-2.065086833	1.300288342	-6.561384035	1.56E-10	6.41E-09	12.2631575
SMIM25	-1.125460794	0.748554184	-6.441849307	3.22E-10	1.28E-08	11.5554976
AC010547.2	-3.362645239	1.318370452	-6.390120117	4.39E-10	1.67E-08	11.25256503
H19	-106.3723061	82.45002768	-6.26222844	9.34E-10	3.43E-08	10.51227584
SNHG1	3.307800912	5.289595873	6.255092948	9.74E-10	3.55E-08	10.47133793
LINC01909	-1.866148735	2.67289913	-6.195714906	1.38E-09	4.84E-08	10.1321784
MIR4435-2HG	1.15299431	1.755721858	6.149721639	1.80E-09	6.22E-08	9.871324445
CRNDE	1.235083253	1.292684181	5.911103901	7.01E-09	2.14E-07	8.544216331
LINC00844	-68.71353069	41.7621926	-5.863075977	9.17E-09	2.74E-07	8.282468473
ST8SIA6-AS1	1.845207399	1.682343016	5.808055927	1.24E-08	3.62E-07	7.984845154
MAPKAPK5-AS1	1.148423247	3.521211132	5.782828515	1.43E-08	4.12E-07	7.849180348
AC133552.5	-2.863591832	4.34418471	-5.750378234	1.71E-08	4.82E-07	7.675414603
AL354920.1	-1.003201209	2.273206043	-5.725202369	1.96E-08	5.42E-07	7.541177996
FAM99A	-14.52188853	8.717080846	-5.683696342	2.46E-08	6.51E-07	7.32097121
LINC01146	-4.135336873	5.576293136	-5.56320873	4.71E-08	1.19E-06	6.68954073
AC093726.1	-1.071656903	2.874906717	-5.412796804	1.04E-07	2.39E-06	5.917718201
AL121899.1	1.504499941	1.965829968	5.203003762	3.06E-07	6.24E-06	4.872033743
CYTOR	2.433906605	3.50483429	5.17808449	3.48E-07	7.03E-06	4.750237407
SNHG7	3.358537422	5.56244218	5.163430025	3.74E-07	7.53E-06	4.678852163
ASMTL-AS1	1.456918845	2.431535072	5.139367788	4.22E-07	8.44E-06	4.562026363
AC097639.1	-2.120867478	4.022300629	-5.066284361	6.07E-07	1.17E-05	4.210151331
LINC00667	-1.133928971	3.753821968	-5.015940071	7.79E-07	1.48E-05	3.970354799
AC008549.1	-26.15621035	17.20137507	-4.993850255	8.67E-07	1.62E-05	3.865808906
AL157373.2	-1.122748591	1.200868337	-4.90666454	1.32E-06	2.37E-05	3.457188699
AL590666.2	2.255184366	2.345534844	4.848592104	1.75E-06	3.04E-05	3.188579515
AL356056.3	-2.162725239	3.590496198	-4.833805929	1.88E-06	3.23E-05	3.120644064
SNHG18	-1.021108805	1.11640082	-4.817292431	2.03E-06	3.46E-05	3.044991977
AC138696.2	1.164231904	2.143790095	4.79213581	2.29E-06	3.83E-05	2.930189693
LINC02482	-1.844451815	3.647247746	-4.782167061	2.40E-06	3.97E-05	2.884846413
AL392172.1	2.052488225	5.219798431	4.700126079	3.52E-06	5.56E-05	2.51490269
AL035461.2	1.060220361	1.654342874	4.600263253	5.59E-06	8.42E-05	2.072385048
AL080317.1	1.01067311	2.457520828	4.530567256	7.67E-06	0.00011339	1.768639454
ELF3-AS1	1.210534928	1.937418468	4.458864019	1.06E-05	0.00015089	1.460539909
MINCR	1.491201378	2.755470173	4.457549466	1.06E-05	0.000151039	1.454933168
AP006621.2	1.075872205	1.416483881	4.419874247	1.26E-05	0.000174295	1.294883406
LINC00987	-1.237235914	1.3051433	-4.346104251	1.74E-05	0.000229039	0.985088103
LINC00665	1.007971378	1.131042785	4.345488224	1.74E-05	0.00022931	0.982521172
GAS5	23.05755494	30.11293612	4.300180313	2.12E-05	0.000273419	0.794639865
AC104083.1	-1.472801688	2.118290334	-4.272065154	2.39E-05	0.000303305	0.678960002
ZFAS1	6.006076902	15.80654326	4.194613855	3.33E-05	0.000402897	0.363890283
AL441992.1	1.064907199	2.9198014	4.128349746	4.40E-05	0.000518837	0.098541455
AC099850.3	1.606927292	1.791240436	4.102573909	4.90E-05	0.000568523	-0.00362293
AL023284.4	-1.906968805	4.816274829	-4.061631098	5.81E-05	0.000656197	-0.164687489
AP002360.1	1.328577151	3.416124294	4.0180338	6.95E-05	0.000761371	-0.334551406
AC083799.1	-1.559418138	5.193945443	-4.004722614	7.34E-05	0.000796786	-0.386076154
AC004862.1	-1.390219876	1.72310685	-3.978671668	8.15E-05	0.000874932	-0.486455084
AL390728.6	1.813862863	3.477726162	3.885194735	0.000118658	0.001198462	-0.841627924
LINC01980	1.454517051	1.296053795	3.867467637	0.000127301	0.00126968	-0.908097153
FP671120.4	-1.255893829	0.650263691	-3.859257029	0.000131502	0.001306104	-0.93878756
SNHG25	2.788323723	3.680884874	3.818760455	0.000154215	0.001503942	-1.089269808
CEBPA-DT	1.899265516	4.32502879	3.805968715	0.000162128	0.001570637	-1.136495129
AP002387.1	-1.775815869	4.337445154	-3.784932198	0.00017598	0.001682546	-1.213837225
SNHG6	38.84219157	51.91453259	3.710189322	0.000234772	0.002152721	-1.48539076
AC026401.3	1.186060943	2.820683578	3.706219046	0.000238363	0.002181554	-1.499673609
CASC9	1.796580516	1.874466112	3.685067804	0.000258379	0.002340342	-1.575522448
ZFPM2-AS1	1.23860673	1.202888801	3.675527613	0.000267916	0.002413842	-1.609600591
AC084036.1	1.149692441	3.109080715	3.669373995	0.000274241	0.002461163	-1.631537725
LINC02001	1.043485565	3.43434748	3.657791069	0.000286532	0.002545432	-1.672736329
SNHG3	1.708401782	2.722216868	3.588046562	0.000372187	0.003159274	-1.918219169
AL357033.4	-1.051473302	1.641846664	-3.518105379	0.000481787	0.003890201	-2.159926715
AL049840.4	1.556647809	5.153047483	3.49725108	0.000519907	0.004148388	-2.231128256
PITPNA-AS1	1.20665328	4.028744274	3.423331771	0.000678954	0.005259648	-2.480285489
SNHG11	1.744010575	4.684081971	3.364973928	0.000835434	0.00632121	-2.673432363
OIP5-AS1	-1.661535094	6.933823211	-3.297929207	0.00105638	0.007681729	-2.8914428
LINC02506	1.909418431	1.94907243	3.273665935	0.00114891	0.008231821	-2.969313336
PRR34-AS1	1.36572361	2.933372814	3.272960341	0.00115171	0.008245152	-2.971569693
CH17-340M24.3	2.496785938	8.143606043	3.258519005	0.001210427	0.008566478	-3.017648775
AC012379.1	-1.10325432	0.911708663	-3.256485039	0.001218917	0.008595517	-3.024123144
KLHL6-AS1	-1.085556589	1.167323996	-3.241519381	0.001283099	0.008987835	-3.071642449
AC005332.3	1.140294846	4.205350161	3.232229829	0.001324498	0.009240953	-3.101034097
AC068987.4	1.041990166	1.464517595	3.211308134	0.001422306	0.009828636	-3.166935148
MALAT1	2.294117057	6.02274433	3.130846526	0.001864066	0.01224619	-3.416578829
AC011445.2	1.602116144	2.002970189	2.966532356	0.003182721	0.019305282	-3.90756989
AL355096.1	-1.36659361	1.899397091	-2.912559911	0.003774858	0.022221281	-4.063310491
AL355102.4	1.527097564	2.027235652	2.902290535	0.003898307	0.022840747	-4.092632389
AC024896.1	-1.412390633	4.772313281	-2.776355609	0.005741585	0.030935476	-4.444104933
SLC9A3-AS1	2.02850615	2.660633271	2.715054737	0.006898026	0.035447292	-4.609751303
LINC02384	1.102797892	1.431639819	2.407357114	0.016496293	0.069945874	-5.387067854
AC012065.3	-10.22063167	12.25458558	-2.379933948	0.017758542	0.07412966	-5.451941996
AC135050.6	-1.108212223	7.90590282	-2.344731541	0.019502854	0.07972825	-5.534158431
AL591895.1	5.119910353	9.636314494	2.320299521	0.020800139	0.084115527	-5.590518486
ILF3-DT	-1.434333857	6.152450279	-2.269201677	0.023759442	0.093556134	-5.706530381
AL445524.1	11.19658281	13.31053469	2.257290416	0.024499785	0.095997595	-5.733211281
AC016888.1	1.646858525	6.034820551	2.111820918	0.035288209	0.126263599	-6.047983611
AC093673.1	1.505291766	7.115771349	2.071450134	0.03892309	0.135688144	-6.131702577
NEAT1	5.223426002	13.4842163	2.023306799	0.043670585	0.147648968	-6.229469352
LINC01549	1.484732393	1.579199407	2.006911998	0.045395527	0.152191193	-6.26224836
NORAD	20.18409331	57.19162713	1.980376248	0.048309435	0.159403176	-6.314748151
