# Supplementary material for: Identification of m6A-Related lncRNA to Predict the Prognosis of Patients with Hepatocellular Carcinoma
Source: Biomed Res Int. 2022 May 9;2022:4169150. doi: 10.1155/2022/4169150 (PMC9112178; doi:10.1155/2022/4169150)
Supplement: Supplementary 2 — Supplementary file 2: differentially expressed m6A-related lncRNAs in ICGC. [file 4169150.f2.txt]

Differentially expressed m6A-related lncRNAs in ICGC
gene name	logFC	AveExpr	t	P.Value	adj.P.Val	B
A1BG-AS1	83.78333417	118.1668217	14.47661922	3.71E-39	4.38E-37	78.16283487
FAM99A	20.73802562	18.02983701	12.25248001	6.39E-30	3.77E-28	57.05611819
CRNDE	-3.075406305	2.334839187	-11.35871321	2.06E-26	6.08E-25	49.04832664
FAM99B	2.814760432	2.439026395	11.07856321	2.43E-25	5.73E-24	46.60562756
PVT1	-1.724569835	1.815170102	-9.134857522	2.36E-18	3.10E-17	30.69071067
GAS5	-39.06890875	123.1357278	-8.588319787	1.52E-16	1.79E-15	26.58357525
SNHG6	-25.37292994	61.42645767	-8.401405084	6.07E-16	6.51E-15	25.22022034
RUSC1-AS1	-8.403424013	17.31948842	-8.180113314	3.04E-15	2.76E-14	23.63431436
SNHG7	-6.803767844	16.3851904	-8.123319375	4.57E-15	3.85E-14	23.23231025
SNHG1	-8.08775424	29.12927627	-7.07679057	5.82E-12	4.29E-11	16.20883285
SNHG3	-2.231656047	6.38876859	-5.621640865	3.35E-08	1.80E-07	7.758736376
SNHG11	-1.872433019	7.787003664	-5.237059422	2.53E-07	1.24E-06	5.803253526
GUSBP11	-1.592357503	6.820910311	-3.947673108	9.18E-05	0.000264148	0.161477816
PSORS1C3	-1.374435481	2.218753066	-3.878320907	0.000121151	0.000340376	-0.100579925
SNHG9	-1.516007996	10.40241661	-2.438036108	0.015159942	0.028999009	-4.540127008
HCP5	-1.663235314	9.51279084	-2.414287286	0.016170959	0.02935651	-4.596940831
SNHG12	-1.151237737	10.21315225	-2.245077631	0.025256343	0.04448132	-4.986033841
